# Supplementary material for: What do people know about fertility? A systematic review on fertility awareness and its associated factors
Source: Ups J Med Sci. 2018 Jun 29;123(2):71–81. doi: 10.1080/03009734.2018.1480186 (PMC6055749; doi:10.1080/03009734.2018.1480186)
Supplement: Supplemental Material [file IUPS_A_1480186_SM3171.zip]

Archive with 3 entries (3 files):
- supplemental_files/Supplemental Data B.docx
- supplemental_files/Supplemental Table A.1.docx
- supplemental_files/Supplemental Table A.2..docx
